# Supplementary material for: ﻿Two new species of the genus Paradexamine (Crustacea, Amphipoda, Dexaminidae) from Korean Waters
Source: Zookeys. 2022 Aug 11;1117:37–52. doi: 10.3897/zookeys.1117.85644 (PMC9848696; doi:10.3897/zookeys.1117.85644)
Supplement: XML Treatment for Paradexamine [file zookeys.1117.85644-treatment1.xml]

<!DOCTYPE tp:taxon-treatment
  PUBLIC "-//TaxonX//DTD Taxonomic Treatment Publishing DTD v0 20100105//EN" "tax-treatment-NSO.dtd">
<tp:taxon-treatment xmlns:tp="http://www.plazi.org/taxpub"><tp:treatment-meta><kwd-group><label>Taxon classification</label><kwd>
                  <named-content content-type="kingdom">Animalia</named-content>
                </kwd><kwd>
                  <named-content content-type="order">Amphipoda</named-content>
                </kwd><kwd>
                  <named-content content-type="family">Dexaminidae</named-content>
                </kwd></kwd-group><mixed-citation publication-type="journal"><person-group><name><surname>Zhang</surname><given-names>Xin</given-names></name><name><surname>Kim</surname><given-names>Kyung-Won</given-names></name><name><surname>Kim</surname><given-names>Young-Hyo</given-names></name></person-group><article-title>﻿Two new species of the genus <italic><tp:taxon-name><tp:taxon-name-part taxon-name-part-type="genus" reg="Paradexamine">Paradexamine</tp:taxon-name-part></tp:taxon-name></italic> (<tp:taxon-name><tp:taxon-name-part taxon-name-part-type="subphylum">Crustacea</tp:taxon-name-part></tp:taxon-name>, <tp:taxon-name><tp:taxon-name-part taxon-name-part-type="order">Amphipoda</tp:taxon-name-part></tp:taxon-name>, <tp:taxon-name><tp:taxon-name-part taxon-name-part-type="family">Dexaminidae</tp:taxon-name-part></tp:taxon-name>) from Korean Waters</article-title><source>Zookeys</source><day>11</day><month>08</month><year>2022</year><volume>1117</volume><fpage>37</fpage><lpage>52</lpage><pub-id pub-id-type="doi">10.3897/zookeys.1117.85644</pub-id></mixed-citation></tp:treatment-meta><tp:nomenclature><label>﻿Genus</label><tp:taxon-name>
                <object-id xmlns:xlink="http://www.w3.org/1999/xlink" content-type="arpha" xlink:type="simple">6738A948-2C66-501E-836C-CBC5556667EF</object-id>
                <tp:taxon-name-part taxon-name-part-type="genus" reg="Paradexamine">Paradexamine</tp:taxon-name-part>
              </tp:taxon-name><tp:taxon-authority>Stebbing, 1899</tp:taxon-authority></tp:nomenclature><tp:treatment-sec sec-type="Species composition" id="SECID0ERJAC"><title>Species composition.</title><p><italic><tp:taxon-name><tp:taxon-name-part taxon-name-part-type="genus" reg="Paradexamine">Paradexamine</tp:taxon-name-part><tp:taxon-name-part taxon-name-part-type="species" reg="acuta">acuta</tp:taxon-name-part></tp:taxon-name></italic> sp. nov.; <italic><tp:taxon-name><tp:taxon-name-part taxon-name-part-type="genus" reg="Paradexamine">P.</tp:taxon-name-part><tp:taxon-name-part taxon-name-part-type="species" reg="aequiserrata">aequiserrata</tp:taxon-name-part></tp:taxon-name></italic> (Myers &amp; LeCroy, 2009); <italic><tp:taxon-name><tp:taxon-name-part taxon-name-part-type="genus" reg="Paradexamine">P.</tp:taxon-name-part><tp:taxon-name-part taxon-name-part-type="species" reg="alkoomie">alkoomie</tp:taxon-name-part></tp:taxon-name></italic> (Barnard, 1972a); <italic><tp:taxon-name><tp:taxon-name-part taxon-name-part-type="genus" reg="Paradexamine">P.</tp:taxon-name-part><tp:taxon-name-part taxon-name-part-type="species" reg="barnardi">barnardi</tp:taxon-name-part></tp:taxon-name></italic> (Sheard, 1938); <italic><tp:taxon-name><tp:taxon-name-part taxon-name-part-type="genus" reg="Paradexamine">P.</tp:taxon-name-part><tp:taxon-name-part taxon-name-part-type="species" reg="bisetigera">bisetigera</tp:taxon-name-part></tp:taxon-name></italic> (Hirayama, 1984); <italic><tp:taxon-name><tp:taxon-name-part taxon-name-part-type="genus" reg="Paradexamine">P.</tp:taxon-name-part><tp:taxon-name-part taxon-name-part-type="species" reg="churinga">churinga</tp:taxon-name-part></tp:taxon-name></italic> (Barnard, 1972a); <italic><tp:taxon-name><tp:taxon-name-part taxon-name-part-type="genus" reg="Paradexamine">P.</tp:taxon-name-part><tp:taxon-name-part taxon-name-part-type="species" reg="dandaloo">dandaloo</tp:taxon-name-part></tp:taxon-name></italic> (Barnard, 1972a); <italic><tp:taxon-name><tp:taxon-name-part taxon-name-part-type="genus" reg="Paradexamine">P.</tp:taxon-name-part><tp:taxon-name-part taxon-name-part-type="species" reg="echuca">echuca</tp:taxon-name-part></tp:taxon-name></italic> (Barnard, 1972a); <italic><tp:taxon-name><tp:taxon-name-part taxon-name-part-type="genus" reg="Paradexamine">P.</tp:taxon-name-part><tp:taxon-name-part taxon-name-part-type="species" reg="excavata">excavata</tp:taxon-name-part></tp:taxon-name></italic> (Ledoyer, 1984); <italic><tp:taxon-name><tp:taxon-name-part taxon-name-part-type="genus" reg="Paradexamine">P.</tp:taxon-name-part><tp:taxon-name-part taxon-name-part-type="species" reg="exilis">exilis</tp:taxon-name-part></tp:taxon-name></italic> (Myers &amp; LeCroy, 2009); <italic><tp:taxon-name><tp:taxon-name-part taxon-name-part-type="genus" reg="Paradexamine">P.</tp:taxon-name-part><tp:taxon-name-part taxon-name-part-type="species" reg="fissicauda">fissicauda</tp:taxon-name-part></tp:taxon-name></italic> (Chevreux, 1906); <italic><tp:taxon-name><tp:taxon-name-part taxon-name-part-type="genus" reg="Paradexamine">P.</tp:taxon-name-part><tp:taxon-name-part taxon-name-part-type="species" reg="flindersi">flindersi</tp:taxon-name-part></tp:taxon-name></italic> (Stebbing, 1888); <italic><tp:taxon-name><tp:taxon-name-part taxon-name-part-type="genus" reg="Paradexamine">P.</tp:taxon-name-part><tp:taxon-name-part taxon-name-part-type="species" reg="fraudatrix">fraudatrix</tp:taxon-name-part></tp:taxon-name></italic> (Tzvetkova, 1976); <italic><tp:taxon-name><tp:taxon-name-part taxon-name-part-type="genus" reg="Paradexamine">P.</tp:taxon-name-part><tp:taxon-name-part taxon-name-part-type="species" reg="frinsdorfi">frinsdorfi</tp:taxon-name-part></tp:taxon-name></italic> (Sheard, 1938); <italic><tp:taxon-name><tp:taxon-name-part taxon-name-part-type="genus" reg="Paradexamine">P.</tp:taxon-name-part><tp:taxon-name-part taxon-name-part-type="species" reg="gigas">gigas</tp:taxon-name-part></tp:taxon-name></italic> (Hirayama, 1984); <italic><tp:taxon-name><tp:taxon-name-part taxon-name-part-type="genus" reg="Paradexamine">P.</tp:taxon-name-part><tp:taxon-name-part taxon-name-part-type="species" reg="goomai">goomai</tp:taxon-name-part></tp:taxon-name></italic> (Barnard, 1972a); <italic><tp:taxon-name><tp:taxon-name-part taxon-name-part-type="genus" reg="Paradexamine">P.</tp:taxon-name-part><tp:taxon-name-part taxon-name-part-type="species" reg="houtete">houtete</tp:taxon-name-part></tp:taxon-name></italic> (Barnard, 1972b); <italic><tp:taxon-name><tp:taxon-name-part taxon-name-part-type="genus" reg="Paradexamine">P.</tp:taxon-name-part><tp:taxon-name-part taxon-name-part-type="species" reg="indentata">indentata</tp:taxon-name-part></tp:taxon-name></italic> (Ledoyer, 1978); <italic><tp:taxon-name><tp:taxon-name-part taxon-name-part-type="genus" reg="Paradexamine">P.</tp:taxon-name-part><tp:taxon-name-part taxon-name-part-type="species" reg="jindoensis">jindoensis</tp:taxon-name-part></tp:taxon-name></italic> (Kim &amp; Lee, 2008); <italic><tp:taxon-name><tp:taxon-name-part taxon-name-part-type="genus" reg="Paradexamine">P.</tp:taxon-name-part><tp:taxon-name-part taxon-name-part-type="species" reg="lanacoura">lanacoura</tp:taxon-name-part></tp:taxon-name></italic> (Barnard, 1972a); <italic><tp:taxon-name><tp:taxon-name-part taxon-name-part-type="genus" reg="Paradexamine">P.</tp:taxon-name-part><tp:taxon-name-part taxon-name-part-type="species" reg="latifolia">latifolia</tp:taxon-name-part></tp:taxon-name></italic> (Ren, 2006); <italic><tp:taxon-name><tp:taxon-name-part taxon-name-part-type="genus" reg="Paradexamine">P.</tp:taxon-name-part><tp:taxon-name-part taxon-name-part-type="species" reg="levitelson">levitelson</tp:taxon-name-part></tp:taxon-name></italic> (Myers &amp; LeCroy, 2009); <italic><tp:taxon-name><tp:taxon-name-part taxon-name-part-type="genus" reg="Paradexamine">P.</tp:taxon-name-part><tp:taxon-name-part taxon-name-part-type="species" reg="linga">linga</tp:taxon-name-part></tp:taxon-name></italic> (Barnard, 1972a); <italic><tp:taxon-name><tp:taxon-name-part taxon-name-part-type="genus" reg="Paradexamine">P.</tp:taxon-name-part><tp:taxon-name-part taxon-name-part-type="species" reg="marlie">marlie</tp:taxon-name-part></tp:taxon-name></italic> (Barnard, 1972a); <italic><tp:taxon-name><tp:taxon-name-part taxon-name-part-type="genus" reg="Paradexamine">P.</tp:taxon-name-part><tp:taxon-name-part taxon-name-part-type="species" reg="massa">massa</tp:taxon-name-part></tp:taxon-name></italic> (Myers &amp; LeCroy, 2009); <italic><tp:taxon-name><tp:taxon-name-part taxon-name-part-type="genus" reg="Paradexamine">P.</tp:taxon-name-part><tp:taxon-name-part taxon-name-part-type="species" reg="maunaloa">maunaloa</tp:taxon-name-part></tp:taxon-name></italic> (Barnard, 1970); <italic><tp:taxon-name><tp:taxon-name-part taxon-name-part-type="genus" reg="Paradexamine">P.</tp:taxon-name-part><tp:taxon-name-part taxon-name-part-type="species" reg="micronesica">micronesica</tp:taxon-name-part></tp:taxon-name></italic> (Ledoyer, 1979); <italic><tp:taxon-name><tp:taxon-name-part taxon-name-part-type="genus" reg="Paradexamine">P.</tp:taxon-name-part><tp:taxon-name-part taxon-name-part-type="species" reg="miersi">miersi</tp:taxon-name-part></tp:taxon-name></italic> (Haswell, 1885); <italic><tp:taxon-name><tp:taxon-name-part taxon-name-part-type="genus" reg="Paradexamine">P.</tp:taxon-name-part><tp:taxon-name-part taxon-name-part-type="species" reg="moorehousei">moorehousei</tp:taxon-name-part></tp:taxon-name></italic> (Sheard, 1938); <italic><tp:taxon-name><tp:taxon-name-part taxon-name-part-type="genus" reg="Paradexamine">P.</tp:taxon-name-part><tp:taxon-name-part taxon-name-part-type="species" reg="mozambica">mozambica</tp:taxon-name-part></tp:taxon-name></italic> (Ledoyer, 1979); <italic><tp:taxon-name><tp:taxon-name-part taxon-name-part-type="genus" reg="Paradexamine">P.</tp:taxon-name-part><tp:taxon-name-part taxon-name-part-type="species" reg="muriwai">muriwai</tp:taxon-name-part></tp:taxon-name></italic> (Barnard, 1972b); <italic><tp:taxon-name><tp:taxon-name-part taxon-name-part-type="genus" reg="Paradexamine">P.</tp:taxon-name-part><tp:taxon-name-part taxon-name-part-type="species" reg="nana">nana</tp:taxon-name-part></tp:taxon-name></italic> (Stebbing, 1914); <italic><tp:taxon-name><tp:taxon-name-part taxon-name-part-type="genus" reg="Paradexamine">P.</tp:taxon-name-part><tp:taxon-name-part taxon-name-part-type="species" reg="narluke">narluke</tp:taxon-name-part></tp:taxon-name></italic> (Barnard, 1972a); <italic><tp:taxon-name><tp:taxon-name-part taxon-name-part-type="genus" reg="Paradexamine">P.</tp:taxon-name-part><tp:taxon-name-part taxon-name-part-type="species" reg="orientalis">orientalis</tp:taxon-name-part></tp:taxon-name></italic> (Spandl, 1923); <italic><tp:taxon-name><tp:taxon-name-part taxon-name-part-type="genus" reg="Paradexamine">P.</tp:taxon-name-part><tp:taxon-name-part taxon-name-part-type="species" reg="otichi">otichi</tp:taxon-name-part></tp:taxon-name></italic> (Barnard, 1972a); <italic><tp:taxon-name><tp:taxon-name-part taxon-name-part-type="genus" reg="Paradexamine">P.</tp:taxon-name-part><tp:taxon-name-part taxon-name-part-type="species" reg="pacifica">pacifica</tp:taxon-name-part></tp:taxon-name></italic> (Thomson, 1879); <italic><tp:taxon-name><tp:taxon-name-part taxon-name-part-type="genus" reg="Paradexamine">P.</tp:taxon-name-part><tp:taxon-name-part taxon-name-part-type="species" reg="quadratus">quadratus</tp:taxon-name-part></tp:taxon-name></italic> (Myers &amp; LeCroy, 2009); <italic><tp:taxon-name><tp:taxon-name-part taxon-name-part-type="genus" reg="Paradexamine">P.</tp:taxon-name-part><tp:taxon-name-part taxon-name-part-type="species" reg="quarallia">quarallia</tp:taxon-name-part></tp:taxon-name></italic> (Barnard, 1972a); <italic><tp:taxon-name><tp:taxon-name-part taxon-name-part-type="genus" reg="Paradexamine">P.</tp:taxon-name-part><tp:taxon-name-part taxon-name-part-type="species" reg="rewa">rewa</tp:taxon-name-part></tp:taxon-name></italic> (Myers, 1985); <italic><tp:taxon-name><tp:taxon-name-part taxon-name-part-type="genus" reg="Paradexamine">P.</tp:taxon-name-part><tp:taxon-name-part taxon-name-part-type="species" reg="rotundogena">rotundogena</tp:taxon-name-part></tp:taxon-name></italic> sp. nov.; <italic><tp:taxon-name><tp:taxon-name-part taxon-name-part-type="genus" reg="Paradexamine">P.</tp:taxon-name-part><tp:taxon-name-part taxon-name-part-type="species" reg="ronngi">ronngi</tp:taxon-name-part></tp:taxon-name></italic> (Barnard, 1972a); <italic><tp:taxon-name><tp:taxon-name-part taxon-name-part-type="genus" reg="Paradexamine">P.</tp:taxon-name-part><tp:taxon-name-part taxon-name-part-type="species" reg="saxeta">saxeta</tp:taxon-name-part></tp:taxon-name></italic> (Myers &amp; LeCroy, 2009); <italic><tp:taxon-name><tp:taxon-name-part taxon-name-part-type="genus" reg="Paradexamine">P.</tp:taxon-name-part><tp:taxon-name-part taxon-name-part-type="species" reg="serraticra">serraticra</tp:taxon-name-part></tp:taxon-name></italic> (Walker, 1904); <italic><tp:taxon-name><tp:taxon-name-part taxon-name-part-type="genus" reg="Paradexamine">P.</tp:taxon-name-part><tp:taxon-name-part taxon-name-part-type="species" reg="setigera">setigera</tp:taxon-name-part></tp:taxon-name></italic> (Hirayama, 1984); <italic><tp:taxon-name><tp:taxon-name-part taxon-name-part-type="genus" reg="Paradexamine">P.</tp:taxon-name-part><tp:taxon-name-part taxon-name-part-type="species" reg="sexdentata">sexdentata</tp:taxon-name-part></tp:taxon-name></italic> (Schellenberg, 1931); <italic><tp:taxon-name><tp:taxon-name-part taxon-name-part-type="genus" reg="Paradexamine">P.</tp:taxon-name-part><tp:taxon-name-part taxon-name-part-type="species" reg="tafunsaka">tafunsaka</tp:taxon-name-part></tp:taxon-name></italic> (Myers, 1995); <italic><tp:taxon-name><tp:taxon-name-part taxon-name-part-type="genus" reg="Paradexamine">P.</tp:taxon-name-part><tp:taxon-name-part taxon-name-part-type="species" reg="thadalee">thadalee</tp:taxon-name-part></tp:taxon-name></italic> (Barnard, 1972a); <italic><tp:taxon-name><tp:taxon-name-part taxon-name-part-type="genus" reg="Paradexamine">P.</tp:taxon-name-part><tp:taxon-name-part taxon-name-part-type="species" reg="windarra">windarra</tp:taxon-name-part></tp:taxon-name></italic> (Barnard, 1972a).</p></tp:treatment-sec></tp:taxon-treatment>
