# Supplementary material for: ﻿Two new species of the genus Paradexamine (Crustacea, Amphipoda, Dexaminidae) from Korean Waters
Source: Zookeys. 2022 Aug 11;1117:37–52. doi: 10.3897/zookeys.1117.85644 (PMC9848696; doi:10.3897/zookeys.1117.85644)
Supplement: XML Treatment for Paradexamine acuta [file zookeys.1117.85644-treatment2.xml]

<!DOCTYPE tp:taxon-treatment
  PUBLIC "-//TaxonX//DTD Taxonomic Treatment Publishing DTD v0 20100105//EN" "tax-treatment-NSO.dtd">
<tp:taxon-treatment xmlns:tp="http://www.plazi.org/taxpub"><tp:treatment-meta><kwd-group><label>Taxon classification</label><kwd>
                  <named-content content-type="kingdom">Animalia</named-content>
                </kwd><kwd>
                  <named-content content-type="order">Amphipoda</named-content>
                </kwd><kwd>
                  <named-content content-type="family">Dexaminidae</named-content>
                </kwd></kwd-group><mixed-citation publication-type="journal"><person-group><name><surname>Zhang</surname><given-names>Xin</given-names></name><name><surname>Kim</surname><given-names>Kyung-Won</given-names></name><name><surname>Kim</surname><given-names>Young-Hyo</given-names></name></person-group><article-title>﻿Two new species of the genus <italic><tp:taxon-name><tp:taxon-name-part taxon-name-part-type="genus" reg="Paradexamine">Paradexamine</tp:taxon-name-part></tp:taxon-name></italic> (<tp:taxon-name><tp:taxon-name-part taxon-name-part-type="subphylum">Crustacea</tp:taxon-name-part></tp:taxon-name>, <tp:taxon-name><tp:taxon-name-part taxon-name-part-type="order">Amphipoda</tp:taxon-name-part></tp:taxon-name>, <tp:taxon-name><tp:taxon-name-part taxon-name-part-type="family">Dexaminidae</tp:taxon-name-part></tp:taxon-name>) from Korean Waters</article-title><source>Zookeys</source><day>11</day><month>08</month><year>2022</year><volume>1117</volume><fpage>37</fpage><lpage>52</lpage><pub-id pub-id-type="doi">10.3897/zookeys.1117.85644</pub-id></mixed-citation></tp:treatment-meta><tp:nomenclature><label>﻿</label><tp:taxon-name>
                <object-id xmlns:xlink="http://www.w3.org/1999/xlink" content-type="arpha" xlink:type="simple">E362C138-C1E6-561E-BA2B-0E21E6C26071</object-id>
                <tp:taxon-name-part taxon-name-part-type="genus" reg="Paradexamine">Paradexamine</tp:taxon-name-part>
                <tp:taxon-name-part taxon-name-part-type="species" reg="acuta">acuta</tp:taxon-name-part>
                <object-id xmlns:xlink="http://www.w3.org/1999/xlink" content-type="zoobank" xlink:type="simple">https://zoobank.org/4FCC0F2F-0AFE-4200-94FF-F8418E61342B</object-id>
              </tp:taxon-name><tp:taxon-status xmlns:xlink="http://www.w3.org/1999/xlink" xlink:type="simple">sp. nov.</tp:taxon-status><xref ref-type="fig" rid="F2">Figs 2A</xref><xref ref-type="fig" rid="F3">, 3</xref><xref ref-type="fig" rid="F4">, 4</xref><xref ref-type="fig" rid="F5">, 5 Korean name: Ppyo-jok-yeop-ga-si-but-eun-kko-ri-yeop-sae-u, new</xref></tp:nomenclature><tp:treatment-sec sec-type="type material" id="SECID0ECMAE"><title>Type material.</title><p><bold><italic>Holotype</italic></bold>: female, 5.5 mm, <abbrev xmlns:xlink="http://www.w3.org/1999/xlink" xlink:title="Marine Biodiversity Institute of Korea" id="ABBRID0ENMAE" xlink:type="simple">MABIK</abbrev> CR00250813, Korea, Incheon, Baengnyeongdo Island, Dumujin, <named-content xmlns:xlink="http://www.w3.org/1999/xlink" content-type="dwc:verbatimCoordinates" xlink:type="simple"><named-content content-type="geo-json" specific-use="{&#34;type&#34;:&#34;Point&#34;,&#34;coordinates&#34;:[124.619167,37.976667]}" id="NCID0EUMAE" xlink:type="simple">37°58'36"N, 124°37'09"E</named-content></named-content>, 13 August 2020, scuba collection in red alga <italic><tp:taxon-name><tp:taxon-name-part taxon-name-part-type="genus" reg="Gelidium">Gelidium</tp:taxon-name-part></tp:taxon-name></italic> sp., depth 5–10 m, S.G. Lee &amp; Y.H. Kim leg. <bold><italic>Paratypes</italic></bold>: 3 females, 4.6 mm, 5.1 mm, and 5.4 mm, DKUAMP202201, same station data as holotype.</p><fig id="F2" position="float" orientation="portrait"><object-id xmlns:xlink="http://www.w3.org/1999/xlink" content-type="doi" xlink:type="simple">10.3897/zookeys.1117.85644.figure2</object-id><object-id xmlns:xlink="http://www.w3.org/1999/xlink" content-type="arpha" xlink:type="simple">0E5F33CC-EF28-5E2E-95D5-266AA5908534</object-id><label>Figure 2.</label><caption><p><bold>A</bold><italic><tp:taxon-name><tp:taxon-name-part taxon-name-part-type="genus" reg="Paradexamine">Paradexamine</tp:taxon-name-part><tp:taxon-name-part taxon-name-part-type="species" reg="acuta">acuta</tp:taxon-name-part></tp:taxon-name></italic> sp. nov., adult female, habitus <bold>B</bold><italic><tp:taxon-name><tp:taxon-name-part taxon-name-part-type="genus" reg="Paradexamine">Paradexamine</tp:taxon-name-part><tp:taxon-name-part taxon-name-part-type="species" reg="rotundogena">rotundogena</tp:taxon-name-part></tp:taxon-name></italic> sp. nov., adult female, habitus. Scale bar: 1.0 mm (<bold>A, B</bold>).</p></caption><graphic xmlns:xlink="http://www.w3.org/1999/xlink" xlink:href="zookeys-1117-037_article-85644__-g002.jpg" position="float" orientation="portrait" xlink:type="simple" id="oo_725816.jpg"><uri content-type="original_file" xlink:type="simple">https://binary.pensoft.net/fig/725816</uri></graphic></fig></tp:treatment-sec><tp:treatment-sec sec-type="material" id="SECID0EMOAE"><title>Additional material examined.</title><p>22 females, DKUAMP202202, Korea, Incheon, Baengnyeongdo Island, <named-content xmlns:xlink="http://www.w3.org/1999/xlink" content-type="dwc:verbatimCoordinates" xlink:type="simple"><named-content content-type="geo-json" specific-use="{&#34;type&#34;:&#34;Point&#34;,&#34;coordinates&#34;:[124.644167,37.973889]}" id="NCID0EVOAE" xlink:type="simple">37°58'26"N, 124°38'39"E</named-content></named-content>, Y.H. Kim leg., 12 August 2020. 1 female, Korea, Chujado Island, <named-content xmlns:xlink="http://www.w3.org/1999/xlink" content-type="dwc:verbatimCoordinates" xlink:type="simple"><named-content content-type="geo-json" specific-use="{&#34;type&#34;:&#34;Point&#34;,&#34;coordinates&#34;:[126.302222,33.953611]}" id="NCID0E4OAE" xlink:type="simple">33°57'13"N, 126°18'08"E</named-content></named-content>, Z. Xin, K.W. Kim, &amp; Y.H. Kim leg., 27 August 2021. 7 females, Korea, Jejudo Island, Jongdal Port, <named-content xmlns:xlink="http://www.w3.org/1999/xlink" content-type="dwc:verbatimCoordinates" xlink:type="simple"><named-content content-type="geo-json" specific-use="{&#34;type&#34;:&#34;Point&#34;,&#34;coordinates&#34;:[126.911389,33.496944]}" id="NCID0EFPAE" xlink:type="simple">33°29'49"N, 126°54'41"E</named-content></named-content>, Y.H. Kim leg., 5 February 2022.</p></tp:treatment-sec><tp:treatment-sec sec-type="diagnosis" id="SECID0EKPAE"><title>Diagnosis.</title><p>Lateral cephalic lobe acute. Eye small. Dorsal pleonites tooth formulae 1-3-3-3-0, rear to front. Outer lobe of lower lip with two corns. Maxilla 1, inner plate with two setae. Maxilliped, inner plate lacking lateral setae. Antenna 1, peduncular article 2 1.25 times article 1. Gnathopod 1, propodus subovate, medial side with oblique row of 11 or 12 setae; palm oblique. Coxa 7, posterodistal corner acutely produced. Telson deeply cleft, with lateral and apical spines.</p></tp:treatment-sec><tp:treatment-sec sec-type="description" id="SECID0EPPAE"><title>Description.</title><p><bold><italic>Holotype</italic>, female</bold>, <abbrev xmlns:xlink="http://www.w3.org/1999/xlink" xlink:title="Marine Biodiversity Institute of Korea" id="ABBRID0E1PAE" xlink:type="simple">MABIK</abbrev> CR00250813. Body (Fig. <xref ref-type="fig" rid="F3">3A</xref>) length about 5.5 mm. Ocular lobe acutely produced. Eye small, subovate. Pereonites smooth.</p><fig id="F3" position="float" orientation="portrait"><object-id xmlns:xlink="http://www.w3.org/1999/xlink" content-type="doi" xlink:type="simple">10.3897/zookeys.1117.85644.figure3</object-id><object-id xmlns:xlink="http://www.w3.org/1999/xlink" content-type="arpha" xlink:type="simple">4FEBFEBA-0C09-50A5-91A4-C5E002566957</object-id><label>Figure 3.</label><caption><p><italic><tp:taxon-name><tp:taxon-name-part taxon-name-part-type="genus" reg="Paradexamine">Paradexamine</tp:taxon-name-part><tp:taxon-name-part taxon-name-part-type="species" reg="acuta">acuta</tp:taxon-name-part></tp:taxon-name></italic> sp. nov., holotype, adult female, <abbrev xmlns:xlink="http://www.w3.org/1999/xlink" xlink:title="Marine Biodiversity Institute of Korea" id="ABBRID0EVQAE" xlink:type="simple">MABIK</abbrev> CR00250813, 5.0 mm <bold>A</bold> habitus <bold>B</bold> pleonal epimera 1–3 <bold>C</bold> antenna 1 <bold>D</bold> antenna 2 <bold>E</bold> lower lip <bold>F</bold> left mandible <bold>G</bold> right mandible <bold>H</bold> maxilla 1 <bold>I</bold> maxilla 2 <bold>J</bold> maxilliped. Scale bars: 0.5 mm (<bold>A</bold>); 0.2 mm (<bold>B</bold>); 0.1 mm (<bold>C–J</bold>).</p></caption><graphic xmlns:xlink="http://www.w3.org/1999/xlink" xlink:href="zookeys-1117-037_article-85644__-g003.jpg" position="float" orientation="portrait" xlink:type="simple" id="oo_725817.jpg"><uri content-type="original_file" xlink:type="simple">https://binary.pensoft.net/fig/725817</uri></graphic></fig><p>Pleonites 1–3 (Fig. <xref ref-type="fig" rid="F3">3B</xref>) dorsal tooth formulae 1-3-3-3-0, rear to front; pleonal epimera 1‒3 each with posteroventral tooth, gradually enlarging distally; epimeron 1 with oblique row of 5 setae ventrally; epimeron 2 similar to pleonal epimeron 1 but with two clusters of setae anteroventrally; epimeron 3 excavate posteriorly, with five clusters of setae ventrally.</p><p>Antenna 1 (Fig. <xref ref-type="fig" rid="F3">3C</xref>) slightly longer than half as long as body length; peduncular articles rectangular, length ratio of peduncular articles 1‒3 = 1.00: 1.25: 0.25; accessory flagellum small, with three apical setules; flagellum subequal in length to peduncle, 15-articulate.</p><p>Antenna 2 (Fig. <xref ref-type="fig" rid="F3">3D</xref>) 0.78 times as long as antenna 1; gland corn well developed; peduncular articles 3‒5 setaceous facially, length ratio = 1.00: 5.00: 2.90; flagellum 1.13 times as long as peduncle, 12-articulate.</p><p>Lower lip (Fig. <xref ref-type="fig" rid="F3">3E</xref>), inner lobe subovate, coalescent proximally, rounded apically; outer lobe with two corns, mandibular process upturned and acute.</p><p>Left mandible (Fig. <xref ref-type="fig" rid="F3">3F</xref>), incisor produced forward, with five blunt teeth; lacinia mobilis bifid, upper part with five teeth, lower part with four teeth; three accessory spines placed between lacinia mobilis and molar process; molar process massive, developed.</p><p>Right mandible (Fig. <xref ref-type="fig" rid="F3">3G</xref>) similar to left mandible, except two accessory spines placed between lacinia mobilis and molar process.</p><p>Maxilla 1 (Figs <xref ref-type="fig" rid="F3">3H</xref>), inner plate with two simple setae apically; outer plate six denticulate and five bifid tooth-like spines apically; palp broad, with 11 simple setae.</p><p>Maxilla 2 (Fig. <xref ref-type="fig" rid="F3">3I</xref>), inner plate shorter and narrower than outer plate, with nine setae; outer plate with 14 setae overall.</p><p>Maxilliped (Fig. <xref ref-type="fig" rid="F3">3J</xref>), inner plate elongate, about one-third as long as outer plate, with three apical setae; outer plate elongate-ovate, slightly extending beyond end of palp article 3; inner margin crenulate, with 12 conical teeth which gradually increase in size toward distal end; distal half of outer margin with a row of 11 simple setae; palp 4 articulate, rather slender, inner margin setaceous, extending outer plate.</p><p>Gnathopod 1 (Fig. <xref ref-type="fig" rid="F4">4A</xref>), coxa trapezoidal, ventral margin rounded, with unequal setae; basis slender, about half as long as gnathopod 1, with nine simple setae posteriorly; ischium small, subrectangular, 0.75 times as long as merus; carpus 1.17 times as long as propodus; propodus subovate, with oblique row of 11 setae medially, palm oblique, with a row of short setae, delimited by a group of four spines; dactylus falcate, fitting palm.</p><fig id="F4" position="float" orientation="portrait"><object-id xmlns:xlink="http://www.w3.org/1999/xlink" content-type="doi" xlink:type="simple">10.3897/zookeys.1117.85644.figure4</object-id><object-id xmlns:xlink="http://www.w3.org/1999/xlink" content-type="arpha" xlink:type="simple">5DDCA50E-7898-589C-B76F-2A21525E7D15</object-id><label>Figure 4.</label><caption><p><italic><tp:taxon-name><tp:taxon-name-part taxon-name-part-type="genus" reg="Paradexamine">Paradexamine</tp:taxon-name-part><tp:taxon-name-part taxon-name-part-type="species" reg="acuta">acuta</tp:taxon-name-part></tp:taxon-name></italic> sp. nov., holotype, adult female, <abbrev xmlns:xlink="http://www.w3.org/1999/xlink" xlink:title="Marine Biodiversity Institute of Korea" id="ABBRID0EHUAE" xlink:type="simple">MABIK</abbrev> CR00250813, 5.0 mm <bold>A</bold> gnathopod 1 <bold>B</bold> gnathopod 2 <bold>C</bold> pereopod 3 <bold>D</bold> pereopod 4. Scale bars: 0.2 mm (<bold>A, B</bold>), 0.1 mm (<bold>C, D</bold>).</p></caption><graphic xmlns:xlink="http://www.w3.org/1999/xlink" xlink:href="zookeys-1117-037_article-85644__-g004.jpg" position="float" orientation="portrait" xlink:type="simple" id="oo_725818.jpg"><uri content-type="original_file" xlink:type="simple">https://binary.pensoft.net/fig/725818</uri></graphic></fig><p>Gnathopod 2 (Fig. <xref ref-type="fig" rid="F4">4B</xref>) similar to gnathopod 1, but longer and slenderer than gnathopod 1.</p><p>Pereopod 3 (Fig. <xref ref-type="fig" rid="F4">4C</xref>), coxa subrectangular, one-third as wide as long, ventral margin setose; length ratio of articles 2‒7 = 1.00: 0.18: 0.62: 0.50: 0.67: 0.35.</p><p>Pereopod 4 (Fig. <xref ref-type="fig" rid="F4">4D</xref>) similar to pereopod 3.</p><p>Pereopod 5 (Fig. <xref ref-type="fig" rid="F5">5A</xref>), coxa subquadrate, bilobate, anterior rounded lobe protruding downward, with short setae; basis with longish ovate form, posteroventral lobe rounded downward, reaching somewhat near distal margin of ischium, with several clusters of long to short spines along anterior margin; ischium to dactylus slender, setose; length ratio of articles 2‒7 = 1.00: 0.18: 0.90: 0.68: 0.66: 0.20.</p><fig id="F5" position="float" orientation="portrait"><object-id xmlns:xlink="http://www.w3.org/1999/xlink" content-type="doi" xlink:type="simple">10.3897/zookeys.1117.85644.figure5</object-id><object-id xmlns:xlink="http://www.w3.org/1999/xlink" content-type="arpha" xlink:type="simple">9CD0DD86-EC46-5682-A5DF-397DFA667DC4</object-id><label>Figure 5.</label><caption><p><italic><tp:taxon-name><tp:taxon-name-part taxon-name-part-type="genus" reg="Paradexamine">Paradexamine</tp:taxon-name-part><tp:taxon-name-part taxon-name-part-type="species" reg="acuta">acuta</tp:taxon-name-part></tp:taxon-name></italic> sp. nov., holotype, adult female, <abbrev xmlns:xlink="http://www.w3.org/1999/xlink" xlink:title="Marine Biodiversity Institute of Korea" id="ABBRID0EHWAE" xlink:type="simple">MABIK</abbrev> CR00250813, 5.0 mm <bold>A</bold> pereopod 5 <bold>B</bold> pereopod 6 <bold>C</bold> pereopod 7 <bold>D</bold> uropod 1 <bold>E</bold> uropod 2 <bold>F</bold> uropod 3 <bold>G</bold> telson. Scale bar: 0.2 mm (<bold>A–G</bold>).</p></caption><graphic xmlns:xlink="http://www.w3.org/1999/xlink" xlink:href="zookeys-1117-037_article-85644__-g005.jpg" position="float" orientation="portrait" xlink:type="simple" id="oo_725819.jpg"><uri content-type="original_file" xlink:type="simple">https://binary.pensoft.net/fig/725819</uri></graphic></fig><p>Pereopod 6 (Fig. <xref ref-type="fig" rid="F5">5B</xref>), coxa 6 bilobate, similar to coxa 5, but shallower than coxa 5; basis ovate, posterior margin rounded and finely serrulate; length ratio of articles 2‒7 = 1.00: 0.20: 1.10: 1.02: 1.15: 0.59.</p><p>Pereopod 7 (Fig. <xref ref-type="fig" rid="F5">5C</xref>), coxa subquadrate, with acutely produced posteroventrally; basis subrectangular, narrow, width 0.57 times length; length ratio of articles 2‒7 = 1.00: 0.24: 0.71: 1.07: 0.71: 0.36.</p><p>Uropod 1 (Fig. <xref ref-type="fig" rid="F5">5D</xref>), peduncle subrectangular, subequal to outer ramus, with six dorsolateral, four medial, three basofacial, and one apicolateral large spines; inner ramus slightly longer than outer ramus.</p><p>Uropod 2 (Fig. <xref ref-type="fig" rid="F5">5E</xref>) 0.64 times as long as uropod 1; peduncle subequal to outer ramus, with two dorsolateral and one apicomedial spines; inner ramus slightly longer than outer ramus, apical portion broken.</p><p>Uropod 3 (Fig. <xref ref-type="fig" rid="F5">5F</xref>) longer and broader than uropod 2; peduncle 0.69 times as long as outer ramus, with three dorsolateral, five medial, and one apicolateral large spines; both rami subequal in length.</p><p>Telson (Fig. <xref ref-type="fig" rid="F5">5G</xref>) longish, 2.37 times as long as wide, thoroughly cleft, lateral margin with a row of unequal spines, apical margin truncate, with serrulation and one spine.</p><p><bold>Male.</bold> Unknown.</p><p><bold>Immature female</bold>, 3.0 mm, DKUAMP202202. Gnathopod 1, propodus subovate, with oblique row of eight setae medially; pereopod 6, basis ovate, posterior margin rounded and finely serrulate; coxa 7 pointed posteroventrally; telson, lateral margin with a row of seven spines.</p></tp:treatment-sec><tp:treatment-sec sec-type="etymology" id="SECID0EMYAE"><title>Etymology.</title><p>The species name is derived from the Latin <italic>acutus</italic> (= sharp, pointed), referring to the acute cephalic lobe and posteroventral acute projection on coxa 7.</p></tp:treatment-sec><tp:treatment-sec sec-type="remarks" id="SECID0EUYAE"><title>Remarks.</title><p>The new species <italic><tp:taxon-name><tp:taxon-name-part taxon-name-part-type="genus" reg="Paradexamine">Paradexamine</tp:taxon-name-part><tp:taxon-name-part taxon-name-part-type="species" reg="acuta">acuta</tp:taxon-name-part></tp:taxon-name></italic> sp. nov. resembles <italic><tp:taxon-name><tp:taxon-name-part taxon-name-part-type="genus" reg="Paradexamine">P.</tp:taxon-name-part><tp:taxon-name-part taxon-name-part-type="species" reg="houtete">houtete</tp:taxon-name-part></tp:taxon-name></italic> J.L. Barnard, 1972b from New Zealand, <italic><tp:taxon-name><tp:taxon-name-part taxon-name-part-type="genus" reg="Paradexamine">P.</tp:taxon-name-part><tp:taxon-name-part taxon-name-part-type="species" reg="jindoensis">jindoensis</tp:taxon-name-part></tp:taxon-name></italic> Kim &amp; Lee, 2008 from Jindo Island, Korea, <italic><tp:taxon-name><tp:taxon-name-part taxon-name-part-type="genus" reg="Paradexamine">P.</tp:taxon-name-part><tp:taxon-name-part taxon-name-part-type="species" reg="gigas">gigas</tp:taxon-name-part></tp:taxon-name></italic> Hirayama, 1984, <italic><tp:taxon-name><tp:taxon-name-part taxon-name-part-type="genus" reg="Paradexamine">P.</tp:taxon-name-part><tp:taxon-name-part taxon-name-part-type="species" reg="marlie">marlie</tp:taxon-name-part></tp:taxon-name></italic> s.l., and <italic><tp:taxon-name><tp:taxon-name-part taxon-name-part-type="genus" reg="Paradexamine">P.</tp:taxon-name-part><tp:taxon-name-part taxon-name-part-type="species" reg="micronesica">micronesica</tp:taxon-name-part></tp:taxon-name></italic> Ledoyer, 1978 from Tomioka Bay, Japan, in having acute ocular lobe and dorsal pleonites tooth formulae 1-3-3-3-0, rear to front (Table <xref ref-type="table" rid="T1">1</xref>). However, this new species is distinguished from its congeners in the following characteristics (compared with the characteristics of congeners in parentheses): 1) inner plate of maxilla 1 with five lateral setae (vs without setae in <italic><tp:taxon-name><tp:taxon-name-part taxon-name-part-type="genus" reg="Paradexamine">P.</tp:taxon-name-part><tp:taxon-name-part taxon-name-part-type="species" reg="gigas">gigas</tp:taxon-name-part></tp:taxon-name></italic>, <italic><tp:taxon-name><tp:taxon-name-part taxon-name-part-type="genus" reg="Paradexamine">P.</tp:taxon-name-part><tp:taxon-name-part taxon-name-part-type="species" reg="houtete">houtete</tp:taxon-name-part></tp:taxon-name></italic>); 2) maxilliped, inner plate without lateral setae (vs seven lateral setae in <italic><tp:taxon-name><tp:taxon-name-part taxon-name-part-type="genus" reg="Paradexamine">P.</tp:taxon-name-part><tp:taxon-name-part taxon-name-part-type="species" reg="jindoensis">jindoensis</tp:taxon-name-part></tp:taxon-name></italic>); 3) gnathopod 1 having medial setae on propodus with 10 or 11 setae (vs four or five setae in <italic><tp:taxon-name><tp:taxon-name-part taxon-name-part-type="genus" reg="Paradexamine">P.</tp:taxon-name-part><tp:taxon-name-part taxon-name-part-type="species" reg="gigas">gigas</tp:taxon-name-part></tp:taxon-name></italic>, <italic><tp:taxon-name><tp:taxon-name-part taxon-name-part-type="genus" reg="Paradexamine">P.</tp:taxon-name-part><tp:taxon-name-part taxon-name-part-type="species" reg="houtete">houtete</tp:taxon-name-part></tp:taxon-name></italic>, <italic><tp:taxon-name><tp:taxon-name-part taxon-name-part-type="genus" reg="Paradexamine">P.</tp:taxon-name-part><tp:taxon-name-part taxon-name-part-type="species" reg="micronesica">micronesica</tp:taxon-name-part></tp:taxon-name></italic>); 4) pereopod 6 with basis ovate, roundly produced posteriorly and with serrulations (vs tapering posterodistally in <italic><tp:taxon-name><tp:taxon-name-part taxon-name-part-type="genus" reg="Paradexamine">P.</tp:taxon-name-part><tp:taxon-name-part taxon-name-part-type="species" reg="gigas">gigas</tp:taxon-name-part></tp:taxon-name></italic>, <italic><tp:taxon-name><tp:taxon-name-part taxon-name-part-type="genus" reg="Paradexamine">P.</tp:taxon-name-part><tp:taxon-name-part taxon-name-part-type="species" reg="houtete">houtete</tp:taxon-name-part></tp:taxon-name></italic>, <italic><tp:taxon-name><tp:taxon-name-part taxon-name-part-type="genus" reg="Paradexamine">P.</tp:taxon-name-part><tp:taxon-name-part taxon-name-part-type="species" reg="micronesica">micronesica</tp:taxon-name-part></tp:taxon-name></italic>); 5) pereopod 7 with coxa pointed posteroventrally (vs rounded posteroventrally in <italic><tp:taxon-name><tp:taxon-name-part taxon-name-part-type="genus" reg="Paradexamine">P.</tp:taxon-name-part><tp:taxon-name-part taxon-name-part-type="species" reg="gigas">gigas</tp:taxon-name-part></tp:taxon-name></italic>, <italic><tp:taxon-name><tp:taxon-name-part taxon-name-part-type="genus" reg="Paradexamine">P.</tp:taxon-name-part><tp:taxon-name-part taxon-name-part-type="species" reg="jindoensis">jindoensis</tp:taxon-name-part></tp:taxon-name></italic>); 6) pereopod 7, basis subrectangular and narrow (vs subovate in <italic><tp:taxon-name><tp:taxon-name-part taxon-name-part-type="genus" reg="Paradexamine">P.</tp:taxon-name-part><tp:taxon-name-part taxon-name-part-type="species" reg="gigas">gigas</tp:taxon-name-part></tp:taxon-name></italic>, elongate-ovate and moderate in <italic><tp:taxon-name><tp:taxon-name-part taxon-name-part-type="genus" reg="Paradexamine">P.</tp:taxon-name-part><tp:taxon-name-part taxon-name-part-type="species" reg="micronesica">micronesica</tp:taxon-name-part></tp:taxon-name></italic>).</p><table-wrap id="T1" position="float" orientation="portrait"><label>Table 1.</label><caption><p>Morphological characters of <italic><tp:taxon-name><tp:taxon-name-part taxon-name-part-type="genus" reg="Paradexamine">Paradexamine</tp:taxon-name-part><tp:taxon-name-part taxon-name-part-type="species" reg="acuta">acuta</tp:taxon-name-part></tp:taxon-name></italic> sp. nov. and related species.</p></caption><table id="TID0EJJAG" rules="all"><tbody><tr><th rowspan="1" colspan="1">Species Characters</th><th rowspan="1" colspan="1"><italic><tp:taxon-name><tp:taxon-name-part taxon-name-part-type="genus" reg="Paradexamine">P.</tp:taxon-name-part><tp:taxon-name-part taxon-name-part-type="species" reg="gigas">gigas</tp:taxon-name-part></tp:taxon-name></italic> (♂)</th><th rowspan="1" colspan="1"><italic><tp:taxon-name><tp:taxon-name-part taxon-name-part-type="genus" reg="Paradexamine">P.</tp:taxon-name-part><tp:taxon-name-part taxon-name-part-type="species" reg="houtete">houtete</tp:taxon-name-part></tp:taxon-name></italic> (♀)</th><th rowspan="1" colspan="1"><italic><tp:taxon-name><tp:taxon-name-part taxon-name-part-type="genus" reg="Paradexamine">P.</tp:taxon-name-part><tp:taxon-name-part taxon-name-part-type="species" reg="jindoensis">jindoensis</tp:taxon-name-part></tp:taxon-name></italic> (♀)</th><th rowspan="1" colspan="1"><italic><tp:taxon-name><tp:taxon-name-part taxon-name-part-type="genus" reg="Paradexamine">P.</tp:taxon-name-part><tp:taxon-name-part taxon-name-part-type="species" reg="marlie">marlie</tp:taxon-name-part></tp:taxon-name></italic> s.l. (♀)</th><th rowspan="1" colspan="1"><italic><tp:taxon-name><tp:taxon-name-part taxon-name-part-type="genus" reg="Paradexamine">P.</tp:taxon-name-part><tp:taxon-name-part taxon-name-part-type="species" reg="micronesica">micronesica</tp:taxon-name-part></tp:taxon-name></italic> (♂?)</th><th rowspan="1" colspan="1"><italic><tp:taxon-name><tp:taxon-name-part taxon-name-part-type="genus" reg="Paradexamine">P.</tp:taxon-name-part><tp:taxon-name-part taxon-name-part-type="species" reg="acuta">acuta</tp:taxon-name-part></tp:taxon-name></italic> sp. nov. (♀)</th></tr><tr><td rowspan="1" colspan="1">Body length</td><td rowspan="1" colspan="1">3.5 mm</td><td rowspan="1" colspan="1">3.7 mm</td><td rowspan="1" colspan="1">5.5 mm</td><td rowspan="1" colspan="1">3.5 mm</td><td rowspan="1" colspan="1">3.0 mm</td><td rowspan="1" colspan="1">5.5 mm</td></tr><tr><td rowspan="2" colspan="1">Pleonites tooth formulae</td><td rowspan="2" colspan="1">1-3-3-3-0</td><td rowspan="2" colspan="1">1-3-3-3-0</td><td rowspan="2" colspan="1">1-3-3-3-0</td><td rowspan="2" colspan="1">1-3-3-3-0</td><td rowspan="1" colspan="1">1-3-3-3-0</td><td rowspan="2" colspan="1">1-3-3-3-0</td></tr><tr><td rowspan="1" colspan="1">1-3-3-1</td></tr><tr><td rowspan="1" colspan="1">Ocular lobe</td><td rowspan="1" colspan="1">acute</td><td rowspan="1" colspan="1">acute</td><td rowspan="1" colspan="1">acute</td><td rowspan="1" colspan="1">acute</td><td rowspan="1" colspan="1">acute</td><td rowspan="1" colspan="1">acute</td></tr><tr><td rowspan="1" colspan="1">Lower lip, corn</td><td rowspan="1" colspan="1">1 cone</td><td rowspan="1" colspan="1">2 cones</td><td rowspan="1" colspan="1">2 unequal cones</td><td rowspan="1" colspan="1">2 cones</td><td rowspan="1" colspan="1">1 cone</td><td rowspan="1" colspan="1">2 cones</td></tr><tr><td rowspan="1" colspan="1">Mandibular process</td><td rowspan="1" colspan="1">blunt, weakly developed</td><td rowspan="1" colspan="1">apically hooked</td><td rowspan="1" colspan="1">apically hooked</td><td rowspan="1" colspan="1">apically hooked</td><td rowspan="1" colspan="1">blunt, weakly developed</td><td rowspan="1" colspan="1">apically hooked</td></tr><tr><td rowspan="1" colspan="1">Mandible, accessory spines</td><td rowspan="1" colspan="1">no spine</td><td rowspan="1" colspan="1">2 spines</td><td rowspan="1" colspan="1">2 or 3 tiny spines</td><td rowspan="1" colspan="1">?</td><td rowspan="1" colspan="1">no spine</td><td rowspan="1" colspan="1">2 or 3 spines</td></tr><tr><td rowspan="1" colspan="1">Maxilla 1, palp</td><td rowspan="1" colspan="1">5 apical setae</td><td rowspan="1" colspan="1">8 setae</td><td rowspan="1" colspan="1">6 apical setae</td><td rowspan="1" colspan="1">7 apical setae</td><td rowspan="1" colspan="1">5 apical setae</td><td rowspan="1" colspan="1">11 apical setae</td></tr><tr><td rowspan="1" colspan="1">Maxilla 2, inner margin of inner plate</td><td rowspan="1" colspan="1">no seta</td><td rowspan="1" colspan="1">no seta</td><td rowspan="1" colspan="1">5 setae</td><td rowspan="1" colspan="1">4 setae</td><td rowspan="1" colspan="1">4 setae</td><td rowspan="1" colspan="1">5 setae</td></tr><tr><td rowspan="1" colspan="1">Maxilliped, inner plate</td><td rowspan="1" colspan="1">no lateral seta</td><td rowspan="1" colspan="1">no lateral seta</td><td rowspan="1" colspan="1">7 lateral setae</td><td rowspan="1" colspan="1">no lateral seta</td><td rowspan="1" colspan="1">no lateral seta</td><td rowspan="1" colspan="1">no lateral seta</td></tr><tr><td rowspan="1" colspan="1">Maxilliped, outer plate</td><td rowspan="1" colspan="1">11 conical teeth</td><td rowspan="1" colspan="1">12 conical teeth</td><td rowspan="1" colspan="1">16 conical teeth</td><td rowspan="1" colspan="1">12 conical teeth</td><td rowspan="1" colspan="1">11 conical teeth</td><td rowspan="1" colspan="1">17 conical teeth</td></tr><tr><td rowspan="1" colspan="1">Antenna 1, articles 1 &amp; 2 ratio</td><td rowspan="1" colspan="1">1.0 : 1.5</td><td rowspan="1" colspan="1">1.0 : 1.1</td><td rowspan="1" colspan="1">1.0 : 1.5</td><td rowspan="1" colspan="1">1.0 : 1.1</td><td rowspan="1" colspan="1">1.0 : 2.0</td><td rowspan="1" colspan="1">1.0 : 1.3</td></tr><tr><td rowspan="1" colspan="1">Gnathopod 1, interior setae of propodus</td><td rowspan="1" colspan="1">4 setae</td><td rowspan="1" colspan="1">5 setae</td><td rowspan="1" colspan="1">8 setae</td><td rowspan="1" colspan="1">9 setae</td><td rowspan="1" colspan="1">4 setae</td><td rowspan="1" colspan="1">10 or 11 setae</td></tr><tr><td rowspan="1" colspan="1">Gnathopod 1, carpus &amp; propodus ratio</td><td rowspan="1" colspan="1">1.0 : 0.9</td><td rowspan="1" colspan="1">1.0 : 0.9</td><td rowspan="1" colspan="1">1.0 : 0.9</td><td rowspan="1" colspan="1">1.0 : 1.3</td><td rowspan="1" colspan="1">1.0 : 1.0</td><td rowspan="1" colspan="1">1.0 : 0.9</td></tr><tr><td rowspan="1" colspan="1">Gnathopod 2, carpus &amp; propodus ratio</td><td rowspan="1" colspan="1">1.0 : 0.7</td><td rowspan="1" colspan="1">1.0 : 0.8</td><td rowspan="1" colspan="1">1.0 : 0.9</td><td rowspan="1" colspan="1">1.0 : 0.8</td><td rowspan="1" colspan="1">1.0 : 0.5</td><td rowspan="1" colspan="1">1.0 : 0.9</td></tr><tr><td rowspan="1" colspan="1">Pereopod 6, basis</td><td rowspan="1" colspan="1">tapering posterodistally</td><td rowspan="1" colspan="1">excavated posterodistally</td><td rowspan="1" colspan="1">roundly produced posteriorly</td><td rowspan="1" colspan="1">roundly produced posteriorly</td><td rowspan="1" colspan="1">slightly tapering posterodistally</td><td rowspan="1" colspan="1">roundly produced posteriorly</td></tr><tr><td rowspan="1" colspan="1">Coxa 7</td><td rowspan="1" colspan="1">rounded posteroventrally</td><td rowspan="1" colspan="1">pointed posteroventrally</td><td rowspan="1" colspan="1">rounded posteroventrally</td><td rowspan="1" colspan="1">pointed posteroventrally</td><td rowspan="1" colspan="1">pointed posteroventrally</td><td rowspan="1" colspan="1">pointed posteroventrally</td></tr><tr><td rowspan="1" colspan="1">Pereopod 7, basis</td><td rowspan="1" colspan="1">subovate</td><td rowspan="1" colspan="1">subrectangular</td><td rowspan="1" colspan="1">subrectangular, narrow</td><td rowspan="1" colspan="1">subrectangular, narrow</td><td rowspan="1" colspan="1">elongate-ovate, moderate</td><td rowspan="1" colspan="1">subrectangular, narrow</td></tr><tr><td rowspan="1" colspan="1">Telson</td><td rowspan="1" colspan="1">cleft, roundish marginally, 1 lateral spine</td><td rowspan="1" colspan="1">slender and longish, 4 or 5 lateral spines</td><td rowspan="1" colspan="1">slender and longish, 14 or 15 lateral spines</td><td rowspan="1" colspan="1">elongate-ovate, 7 lateral spines</td><td rowspan="1" colspan="1">slender and longish, 2 lateral spines</td><td rowspan="1" colspan="1">slender and longish, 7 or 9 lateral spines</td></tr><tr><td rowspan="1" colspan="1">Distribution</td><td rowspan="1" colspan="1">Tomioka bay, Japan</td><td rowspan="1" colspan="1">New Zealand</td><td rowspan="1" colspan="1">Jindo Island, Korea</td><td rowspan="1" colspan="1">Tomioka bay, Japan</td><td rowspan="1" colspan="1">Tomioka bay, Japan</td><td rowspan="1" colspan="1">Korea</td></tr><tr><td rowspan="1" colspan="1">References</td><td rowspan="1" colspan="1">Hirayama, 1984</td><td rowspan="1" colspan="1">Barnard, 1972b</td><td rowspan="1" colspan="1">Kim &amp; Lee, 2008</td><td rowspan="1" colspan="1">Hirayama, 1984</td><td rowspan="1" colspan="1">Hirayama, 1984</td><td rowspan="1" colspan="1">Present study</td></tr></tbody></table></table-wrap><p>In general, <italic><tp:taxon-name><tp:taxon-name-part taxon-name-part-type="genus" reg="Paradexamine">Paradexamine</tp:taxon-name-part><tp:taxon-name-part taxon-name-part-type="species" reg="acuta">acuta</tp:taxon-name-part></tp:taxon-name></italic> sp. nov. is very similar to <italic><tp:taxon-name><tp:taxon-name-part taxon-name-part-type="genus" reg="Paradexamine">P.</tp:taxon-name-part><tp:taxon-name-part taxon-name-part-type="species" reg="marlie">marlie</tp:taxon-name-part></tp:taxon-name></italic> s.l. from Japanese waters as described and figured by <xref ref-type="bibr" rid="B6">Hirayama (1984)</xref>. <italic><tp:taxon-name><tp:taxon-name-part taxon-name-part-type="genus" reg="Paradexamine">Paradexamine</tp:taxon-name-part><tp:taxon-name-part taxon-name-part-type="species" reg="marlie">marlie</tp:taxon-name-part></tp:taxon-name></italic> s.l. from Japan differs from the original description of <italic><tp:taxon-name><tp:taxon-name-part taxon-name-part-type="genus" reg="Paradexamine">P.</tp:taxon-name-part><tp:taxon-name-part taxon-name-part-type="species" reg="marlie">marlie</tp:taxon-name-part></tp:taxon-name></italic> from Australia (<xref ref-type="bibr" rid="B2">Barnard 1972a</xref>) in having the dorsal pleonites tooth formulae 1-3-3-3-0 and coxa 7 posteroventrally pointed. In many ways, including these two major characteristics, <italic><tp:taxon-name><tp:taxon-name-part taxon-name-part-type="genus" reg="Paradexamine">P.</tp:taxon-name-part><tp:taxon-name-part taxon-name-part-type="species" reg="marlie">marlie</tp:taxon-name-part></tp:taxon-name></italic> s.l. from Japan is more similar to <italic><tp:taxon-name><tp:taxon-name-part taxon-name-part-type="genus" reg="Paradexamine">P.</tp:taxon-name-part><tp:taxon-name-part taxon-name-part-type="species" reg="acuta">acuta</tp:taxon-name-part></tp:taxon-name></italic> sp. nov. However, as we have not had the opportunity to examine <xref ref-type="bibr" rid="B6">Hirayama’s (1984)</xref> type material, we cannot confidently determine if they are the same species. Nevertheless, <italic><tp:taxon-name><tp:taxon-name-part taxon-name-part-type="genus" reg="Paradexamine">P.</tp:taxon-name-part><tp:taxon-name-part taxon-name-part-type="species" reg="marlie">marlie</tp:taxon-name-part></tp:taxon-name></italic> s.l. Hirayama could be re-established or synonymized with <italic><tp:taxon-name><tp:taxon-name-part taxon-name-part-type="genus" reg="Paradexamine">P.</tp:taxon-name-part><tp:taxon-name-part taxon-name-part-type="species" reg="acuta">acuta</tp:taxon-name-part></tp:taxon-name></italic> sp. nov. in the future.</p></tp:treatment-sec><tp:treatment-sec sec-type="distribution" id="SECID0EIUAG"><title>Distribution.</title><p>South Korea (Baengnyeongdo Island, Chujado Island, Jejudo Island)</p></tp:treatment-sec><ref-list><ref id="B6"><mixed-citation xmlns:xlink="http://www.w3.org/1999/xlink" xlink:type="simple"><person-group><name name-style="western"><surname>Hirayama</surname><given-names>A</given-names></name></person-group> (<year>1984</year>) <article-title>Taxonomic studies on the shallow water gammaridean <tp:taxon-name><tp:taxon-name-part taxon-name-part-type="order">Amphipoda</tp:taxon-name-part></tp:taxon-name> of west Kyushu, Japan. III. <tp:taxon-name><tp:taxon-name-part taxon-name-part-type="family">Dexaminidae</tp:taxon-name-part></tp:taxon-name> (<italic><tp:taxon-name><tp:taxon-name-part taxon-name-part-type="genus">Polycheria</tp:taxon-name-part></tp:taxon-name></italic> and <italic><tp:taxon-name><tp:taxon-name-part taxon-name-part-type="genus">Paradexamine</tp:taxon-name-part></tp:taxon-name></italic>).</article-title><source>Publications of the Seto Marine Biological Laboratory</source><volume>29</volume>(<issue>5</issue>): <fpage>187</fpage>–<lpage>230</lpage>. <ext-link xlink:type="simple" ext-link-type="doi" xlink:href="10.5134/176094">https://doi.org/10.5134/176094</ext-link></mixed-citation></ref><ref id="B2"><mixed-citation xmlns:xlink="http://www.w3.org/1999/xlink" xlink:type="simple"><person-group><name name-style="western"><surname>Barnard</surname><given-names>JL</given-names></name></person-group> (<year>1972a</year>) <article-title>Gammaridean <tp:taxon-name><tp:taxon-name-part taxon-name-part-type="order">Amphipoda</tp:taxon-name-part></tp:taxon-name> from Australia, Part I.</article-title><source>Smithsonian Contributions to Zoology</source><volume>103</volume>: <fpage>1</fpage>–<lpage>333</lpage>. <ext-link xlink:type="simple" ext-link-type="doi" xlink:href="10.5479/si.00810282.103">https://doi.org/10.5479/si.00810282.103</ext-link></mixed-citation></ref></ref-list></tp:taxon-treatment>
