# Supplementary material for: ﻿Two new species of the genus Paradexamine (Crustacea, Amphipoda, Dexaminidae) from Korean Waters
Source: Zookeys. 2022 Aug 11;1117:37–52. doi: 10.3897/zookeys.1117.85644 (PMC9848696; doi:10.3897/zookeys.1117.85644)
Supplement: XML Treatment for Paradexamine rotundogena [file zookeys.1117.85644-treatment3.xml]

<!DOCTYPE tp:taxon-treatment
  PUBLIC "-//TaxonX//DTD Taxonomic Treatment Publishing DTD v0 20100105//EN" "tax-treatment-NSO.dtd">
<tp:taxon-treatment xmlns:tp="http://www.plazi.org/taxpub"><tp:treatment-meta><kwd-group><label>Taxon classification</label><kwd>
                  <named-content content-type="kingdom">Animalia</named-content>
                </kwd><kwd>
                  <named-content content-type="order">Amphipoda</named-content>
                </kwd><kwd>
                  <named-content content-type="family">Dexaminidae</named-content>
                </kwd></kwd-group><mixed-citation publication-type="journal"><person-group><name><surname>Zhang</surname><given-names>Xin</given-names></name><name><surname>Kim</surname><given-names>Kyung-Won</given-names></name><name><surname>Kim</surname><given-names>Young-Hyo</given-names></name></person-group><article-title>﻿Two new species of the genus <italic><tp:taxon-name><tp:taxon-name-part taxon-name-part-type="genus" reg="Paradexamine">Paradexamine</tp:taxon-name-part></tp:taxon-name></italic> (<tp:taxon-name><tp:taxon-name-part taxon-name-part-type="subphylum">Crustacea</tp:taxon-name-part></tp:taxon-name>, <tp:taxon-name><tp:taxon-name-part taxon-name-part-type="order">Amphipoda</tp:taxon-name-part></tp:taxon-name>, <tp:taxon-name><tp:taxon-name-part taxon-name-part-type="family">Dexaminidae</tp:taxon-name-part></tp:taxon-name>) from Korean Waters</article-title><source>Zookeys</source><day>11</day><month>08</month><year>2022</year><volume>1117</volume><fpage>37</fpage><lpage>52</lpage><pub-id pub-id-type="doi">10.3897/zookeys.1117.85644</pub-id></mixed-citation></tp:treatment-meta><tp:nomenclature><label>﻿</label><tp:taxon-name>
                <object-id xmlns:xlink="http://www.w3.org/1999/xlink" content-type="arpha" xlink:type="simple">2DC44A49-D2CA-5DDE-9991-32D6731AD407</object-id>
                <tp:taxon-name-part taxon-name-part-type="genus" reg="Paradexamine">Paradexamine</tp:taxon-name-part>
                <tp:taxon-name-part taxon-name-part-type="species" reg="rotundogena">rotundogena</tp:taxon-name-part>
                <object-id xmlns:xlink="http://www.w3.org/1999/xlink" content-type="zoobank" xlink:type="simple">https://zoobank.org/BE364F87-4E67-4023-9F95-B094D345F835</object-id>
              </tp:taxon-name><tp:taxon-status xmlns:xlink="http://www.w3.org/1999/xlink" xlink:type="simple">sp. nov.</tp:taxon-status><xref ref-type="fig" rid="F2">Figs 2B</xref><xref ref-type="fig" rid="F6">, 6</xref><xref ref-type="fig" rid="F7">, 7 Korean name: Dung-geun-ppyam-yeop-ga-si-but-eun-kko-ri-yeop-sae-u, new</xref></tp:nomenclature><tp:treatment-sec sec-type="type material" id="SECID0EDWAG"><title>Type material.</title><p><bold><italic>Holotype</italic></bold>: female, 5.0 mm, <abbrev xmlns:xlink="http://www.w3.org/1999/xlink" xlink:title="Marine Biodiversity Institute of Korea" id="ABBRID0EOWAG" xlink:type="simple">MABIK</abbrev> CR00250814, Korea, Gyeongsangnam-do, Geomundo Island, Guroba, <named-content xmlns:xlink="http://www.w3.org/1999/xlink" content-type="dwc:verbatimCoordinates" xlink:type="simple"><named-content content-type="geo-json" specific-use="{&#34;type&#34;:&#34;Point&#34;,&#34;coordinates&#34;:[127.294722,34.014444]}" id="NCID0EVWAG" xlink:type="simple">34°00'52"N, 127°17'41"E</named-content></named-content>, 09 July 2019, scuba collection, depth 10–15 m, S.G. Lee &amp; Y.H. Kim leg. <bold><italic>Paratypes</italic></bold>: two females, 3.4 mm and 4.5 mm, DKUAMP202203, same station data as holotype.</p></tp:treatment-sec><tp:treatment-sec sec-type="material" id="SECID0E4WAG"><title>Additional material examined.</title><p>1 female, Korea, Gyeongsangnam-do, Geomundo Island, <named-content xmlns:xlink="http://www.w3.org/1999/xlink" content-type="dwc:verbatimCoordinates" xlink:type="simple"><named-content content-type="geo-json" specific-use="{&#34;type&#34;:&#34;Point&#34;,&#34;coordinates&#34;:[127.301389,34.011944]}" id="NCID0EGXAG" xlink:type="simple">34°00'43"N, 127°18'05"E</named-content></named-content>, 06 June 2018, S.H. Kim leg. 4 females, Korea, Chujado Island, <named-content xmlns:xlink="http://www.w3.org/1999/xlink" content-type="dwc:verbatimCoordinates" xlink:type="simple"><named-content content-type="geo-json" specific-use="{&#34;type&#34;:&#34;Point&#34;,&#34;coordinates&#34;:[126.311667,33.945278]}" id="NCID0EOXAG" xlink:type="simple">33°56'43"N, 126°18'42"E</named-content></named-content>, Z. Xin, K.W. Kim, &amp; Y.H. Kim leg., 28 August 2021.</p></tp:treatment-sec><tp:treatment-sec sec-type="diagnosis" id="SECID0ETXAG"><title>Diagnosis.</title><p>Lateral cephalic lobe rounded. Eye medium-sized. Dorsal pleonites tooth formulae 3-3-3-3, rear to front. Antenna 1, peduncular article 2 slightly longer than article 1. Maxilla 1, inner plate without apical seta. Maxilliped, inner plate without lateral setae. Gnathopod 1, propodus broad, palm steeply angled. Pereopods 3–7 spinose. Pereopod 7, basis subquadrate, with irregular serrations posteriorly. Telson deeply cleft nearly to the base.</p></tp:treatment-sec><tp:treatment-sec sec-type="description" id="SECID0EYXAG"><title>Description.</title><p><bold><italic>Holotype</italic></bold>, <bold>female</bold>, <abbrev xmlns:xlink="http://www.w3.org/1999/xlink" xlink:title="Marine Biodiversity Institute of Korea" id="ABBRID0EFYAG" xlink:type="simple">MABIK</abbrev> CR00250814. Body (Fig. <xref ref-type="fig" rid="F6">6A</xref>) length about 5.0 mm. Cephalic lobe rounded. Eye medium-sized, subround. Pereonites smooth.</p><fig id="F6" position="float" orientation="portrait"><object-id xmlns:xlink="http://www.w3.org/1999/xlink" content-type="doi" xlink:type="simple">10.3897/zookeys.1117.85644.figure6</object-id><object-id xmlns:xlink="http://www.w3.org/1999/xlink" content-type="arpha" xlink:type="simple">2482595E-AE80-5297-B067-B35CEB329ED4</object-id><label>Figure 6.</label><caption><p><italic><tp:taxon-name><tp:taxon-name-part taxon-name-part-type="genus" reg="Paradexamine">Paradexamine</tp:taxon-name-part><tp:taxon-name-part taxon-name-part-type="species" reg="rotundogena">rotundogena</tp:taxon-name-part></tp:taxon-name></italic> sp. nov., holotype, adult female, <abbrev xmlns:xlink="http://www.w3.org/1999/xlink" xlink:title="Marine Biodiversity Institute of Korea" id="ABBRID0EAZAG" xlink:type="simple">MABIK</abbrev> CR00250814, 5.5 mm <bold>A</bold> habitus <bold>B</bold> pleonal epimera 1–3 <bold>C</bold> antenna 1 <bold>D</bold> antenna 2 <bold>E</bold> lower lip <bold>F</bold> left mandible <bold>G</bold> right mandible <bold>H</bold> maxilla 1 <bold>I</bold> maxilla 2 <bold>J</bold> maxilliped. Scale bars: 0.5 mm (<bold>A</bold>); 0.2 mm (<bold>B–D</bold>); 0.1 mm (<bold>E–J</bold>).</p></caption><graphic xmlns:xlink="http://www.w3.org/1999/xlink" xlink:href="zookeys-1117-037_article-85644__-g006.jpg" position="float" orientation="portrait" xlink:type="simple" id="oo_725820.jpg"><uri content-type="original_file" xlink:type="simple">https://binary.pensoft.net/fig/725820</uri></graphic></fig><p>Pleonites 1–3 (Figs <xref ref-type="fig" rid="F6">6B</xref>), dorsal tooth formulae 3-3-3-3, rear to front; pleonal epimera 1‒3 each with posteroventral tooth, its gradually getting bigger distally and posterior margins with irregularly crenulated; urosomite 1 with one dorsodistal carinate tooth and a pair of dorsolateral teeth with a spine.</p><p>Antenna 1 (Fig. <xref ref-type="fig" rid="F6">6C</xref>) slightly longer than half as long as body length; peduncular articles rectangular, length ratio of peduncular articles 1‒3 = 1.00: 1.19: 0.41; accessory flagellum small, with three apical setules; flagellum about 1.3 times as long as peduncle, 15-articulate.</p><p>Antenna 2 (Fig. <xref ref-type="fig" rid="F6">6D</xref>) one-third of the body length and two-thirds of antenna 1 length. peduncular articles 1‒3 short, peduncular articles 4 and 5 elongated, length ratio of peduncular articles 3‒5 = 1.00: 4.14: 4.42; flagellum 7-articulate, 1.4 times as long as peduncular article 5.</p><p>Lower lip (Fig. <xref ref-type="fig" rid="F6">6E</xref>) inner lobe elongate-ovate, covered with patch of pubescence; outer lobe with three or four cusps; mandibular process produced subacutely.</p><p>Left mandible (Fig. <xref ref-type="fig" rid="F6">6F</xref>) incisor produced forward, with eight blunt teeth; lacinia mobilis bifid, upper part with six teeth, lower part with two blunt teeth; three accessory spines placed between lacinia mobilis and molar process; molar process developed, truncate.</p><p>Right mandible (Fig. <xref ref-type="fig" rid="F6">6G</xref>) similar to left mandible, except two accessory spines placed between lacinia mobilis and molar process.</p><p>Maxilla 1 (Fig. <xref ref-type="fig" rid="F6">6H</xref>) inner plate small, elongate, without apical seta; outer plate with 11 tooth-like spines (simple, bifid, and denticulate) apically; palp slender, not reaching end of outer plate, with a long apical seta.</p><p>Maxilla 2 (Fig. <xref ref-type="fig" rid="F6">6I</xref>) inner plate much shorter than outer one, with four apical setae; outer plate with four subapical and three apical setae.</p><p>Maxilliped (Fig. <xref ref-type="fig" rid="F6">6J</xref>) inner plate small, with one apical setae and without lateral setae; outer plate large, elongate-ovate, slightly extending beyond end of palp article 3, inner margin with 15 conical teeth and five simple setae apically; palp 4 articulate, rather slender, inner margin setaceous, slightly extending outer plate.</p><p>Gnathopod 1, coxa (Fig. <xref ref-type="fig" rid="F7">7A</xref>) trapezoidal, anterior margin rounded, with 13 unequal simple setae, posterior margin straight, unarmed; carpus (Fig. <xref ref-type="fig" rid="F7">7B</xref>) subtriangular, subequal to propodus, with six ventral setae; propodus broad, gradually widening distally, without oblique row of setae medially, palm steeply angled, with a row of short setae, delimited by a group of four spines; dactylus falcate, fitting palm.</p><fig id="F7" position="float" orientation="portrait"><object-id xmlns:xlink="http://www.w3.org/1999/xlink" content-type="doi" xlink:type="simple">10.3897/zookeys.1117.85644.figure7</object-id><object-id xmlns:xlink="http://www.w3.org/1999/xlink" content-type="arpha" xlink:type="simple">1CCC8B6D-43AA-565A-8C19-2F92E5D17204</object-id><label>Figure 7.</label><caption><p><italic><tp:taxon-name><tp:taxon-name-part taxon-name-part-type="genus" reg="Paradexamine">Paradexamine</tp:taxon-name-part><tp:taxon-name-part taxon-name-part-type="species" reg="rotundogena">rotundogena</tp:taxon-name-part></tp:taxon-name></italic> sp. nov., holotype, adult female, <abbrev xmlns:xlink="http://www.w3.org/1999/xlink" xlink:title="Marine Biodiversity Institute of Korea" id="ABBRID0EW3AG" xlink:type="simple">MABIK</abbrev> CR00250814, 5.5 mm <bold>A</bold> coxa 1 <bold>B</bold> gnathopod 1 <bold>C</bold> gnathopod 2 <bold>D</bold> pereopod 3 <bold>E</bold> pereopod 4 <bold>F</bold> pereopod 5 <bold>G</bold> pereopod 6 <bold>H</bold> pereopod 7 <bold>I</bold> uropod 1 <bold>J</bold> uropod 2 <bold>K</bold> telson. Scale bars: 0.1 mm (<bold>A–C</bold>); 0.2 mm (<bold>D–K</bold>).</p></caption><graphic xmlns:xlink="http://www.w3.org/1999/xlink" xlink:href="zookeys-1117-037_article-85644__-g007.jpg" position="float" orientation="portrait" xlink:type="simple" id="oo_725821.jpg"><uri content-type="original_file" xlink:type="simple">https://binary.pensoft.net/fig/725821</uri></graphic></fig><p>Gnathopod 2 (Fig. <xref ref-type="fig" rid="F7">7C</xref>) similar to gnathopod 1, but coxa narrowly rectangular and carpus elongate, 1.36 times as long as propodus.</p><p>Pereopod 3 (Fig. <xref ref-type="fig" rid="F7">7D</xref>) slender, spinose; coxa tapering distally; length ratio of articles 2‒7 = 1.00: 0.27: 0.70: 0.53: 0.87: 0.40.</p><p>Pereopod 4 (Fig. <xref ref-type="fig" rid="F7">7E</xref>) similar to pereopod 3, except coxa 4 wider than coxa 3 ventrally; length ratio of articles 2‒7 = 1.00: 0.25: 0.69: 0.53: 0.78: 0.38.</p><p>Pereopod 5 (Fig. <xref ref-type="fig" rid="F7">7F</xref>), coxa quadrate, bilobate, anterior rounded lobe protruding downward; basis longish ovate form, posteroventral lobe roundly downward, reaching somewhat distal margin of ischium, with several clusters of long to short spines along anterior margin, posterior margin straight, unarmed; ischium to dactylus slender, setose; length ratio of articles 2‒7 = 1.00: 0.18: 0.70: 0.58: 0.50: 0.34.</p><p>Pereopod 6 (Fig. <xref ref-type="fig" rid="F7">7G</xref>) coxa 6 bilobate, similar to coxa 5, but shallower than coxa 5; basis ovate, posterior margin rounded, weakly serrate, slightly excavate posterodistally; length ratio of articles 2‒7 = 1.00: 0.15: 0.85: 1.08: 0.77: 0.30.</p><p>Pereopod 7 (Fig. <xref ref-type="fig" rid="F7">7H</xref>) coxa small, semicircular; basis subquadrate, width 0.91 times length, produced posteriorly, anterior margin straight, posterior margin with irregular serrations; length ratio of articles 2‒7 = 1.00: 0.26: 0.60: 1.29: 0.72: 0.29.</p><p>Uropod 1 (Fig. <xref ref-type="fig" rid="F7">7I</xref>) peduncle subrectangular, with five dorsolateral, three medial, and one apicolateral large spines; inner ramus slightly shorter than peduncle, with two longitudinal rows of 10 and three apical spines; outer ramus broken.</p><p>Uropod 2 (Fig. <xref ref-type="fig" rid="F7">7J</xref>) about half length of uropod 1, with four dorsolateral and one apicomedial spines; outer ramus 0.75 times as long as peduncle, with two rows of four and three apical spines; inner ramus broken.</p><p>Uropod 3 unknown.</p><p>Telson (Fig. <xref ref-type="fig" rid="F7">7K</xref>) longish, 2.00 times as long as wide, thoroughly cleft, lateral margin with two spines, apical margin truncate with acute cusp, serrulation, and one spine.</p></tp:treatment-sec><tp:treatment-sec sec-type="etymology" id="SECID0EQ6AG"><title>Etymology.</title><p>The species name is derived from the Latin <italic>rotundus</italic> (= round) and <italic>gena</italic> (= cheek), referring to the rounded cephalic lobe.</p></tp:treatment-sec><tp:treatment-sec sec-type="remarks" id="SECID0E16AG"><title>Remarks.</title><p>The new species <italic><tp:taxon-name><tp:taxon-name-part taxon-name-part-type="genus" reg="Paradexamine">Paradexamine</tp:taxon-name-part><tp:taxon-name-part taxon-name-part-type="species" reg="rotundogena">rotundogena</tp:taxon-name-part></tp:taxon-name></italic> sp. nov. resembles <italic><tp:taxon-name><tp:taxon-name-part taxon-name-part-type="genus" reg="Paradexamine">P.</tp:taxon-name-part><tp:taxon-name-part taxon-name-part-type="species" reg="tafunsaka">tafunsaka</tp:taxon-name-part></tp:taxon-name></italic> Myers, 1995 distributed in Kosrae, Micronesia, <italic><tp:taxon-name><tp:taxon-name-part taxon-name-part-type="genus" reg="Paradexamine">P.</tp:taxon-name-part><tp:taxon-name-part taxon-name-part-type="species" reg="levitelson">levitelson</tp:taxon-name-part></tp:taxon-name></italic> Myers &amp; LeCroy, 2009 from Queensland, Australia, and <italic><tp:taxon-name><tp:taxon-name-part taxon-name-part-type="genus" reg="Paradexamine">P.</tp:taxon-name-part><tp:taxon-name-part taxon-name-part-type="species" reg="bisetigera">bisetigera</tp:taxon-name-part></tp:taxon-name></italic> Hirayama, 1984 from Tomioka Bay, Japan, in having a rounded ocular lobe and dorsal pleonite tooth formulae of 3-3-3-3, rear to front (Table <xref ref-type="table" rid="T2">2</xref>). However, the new species is distinguished from its congeners in the following characteristics (compared with the characteristics of congeners in parentheses): 1) gnathopod 2 with carpus longer than propodus (vs subequal in length in <italic><tp:taxon-name><tp:taxon-name-part taxon-name-part-type="genus" reg="Paradexamine">P.</tp:taxon-name-part><tp:taxon-name-part taxon-name-part-type="species" reg="bisetigera">bisetigera</tp:taxon-name-part></tp:taxon-name></italic>, shorter than in <italic><tp:taxon-name><tp:taxon-name-part taxon-name-part-type="genus" reg="Paradexamine">P.</tp:taxon-name-part><tp:taxon-name-part taxon-name-part-type="species" reg="tafunsaka">tafunsaka</tp:taxon-name-part></tp:taxon-name></italic> and <italic><tp:taxon-name><tp:taxon-name-part taxon-name-part-type="genus" reg="Paradexamine">P.</tp:taxon-name-part><tp:taxon-name-part taxon-name-part-type="species" reg="levitelson">levitelson</tp:taxon-name-part></tp:taxon-name></italic>); 2) pereopod 7 with basis broad, with irregular serrations posteriorly (vs regular serrations posteriorly in <italic><tp:taxon-name><tp:taxon-name-part taxon-name-part-type="genus" reg="Paradexamine">P.</tp:taxon-name-part><tp:taxon-name-part taxon-name-part-type="species" reg="bisetigera">bisetigera</tp:taxon-name-part></tp:taxon-name></italic>, <italic><tp:taxon-name><tp:taxon-name-part taxon-name-part-type="genus" reg="Paradexamine">P.</tp:taxon-name-part><tp:taxon-name-part taxon-name-part-type="species" reg="levitelson">levitelson</tp:taxon-name-part></tp:taxon-name></italic>, and <italic><tp:taxon-name><tp:taxon-name-part taxon-name-part-type="genus" reg="Paradexamine">P.</tp:taxon-name-part><tp:taxon-name-part taxon-name-part-type="species" reg="tafunsaka">tafunsaka</tp:taxon-name-part></tp:taxon-name></italic>); 3) maxilla 1 with palp having one apical seta (vs two apical setae in <italic><tp:taxon-name><tp:taxon-name-part taxon-name-part-type="genus" reg="Paradexamine">P.</tp:taxon-name-part><tp:taxon-name-part taxon-name-part-type="species" reg="tafunsaka">tafunsaka</tp:taxon-name-part></tp:taxon-name></italic> and <italic><tp:taxon-name><tp:taxon-name-part taxon-name-part-type="genus" reg="Paradexamine">P.</tp:taxon-name-part><tp:taxon-name-part taxon-name-part-type="species" reg="bisetigera">bisetigera</tp:taxon-name-part></tp:taxon-name></italic>, six apical setae in <italic><tp:taxon-name><tp:taxon-name-part taxon-name-part-type="genus" reg="Paradexamine">P.</tp:taxon-name-part><tp:taxon-name-part taxon-name-part-type="species" reg="levitelson">levitelson</tp:taxon-name-part></tp:taxon-name></italic>); 4) maxilla 2 with inner plate without medial seta (vs with three setae in <italic><tp:taxon-name><tp:taxon-name-part taxon-name-part-type="genus" reg="Paradexamine">P.</tp:taxon-name-part><tp:taxon-name-part taxon-name-part-type="species" reg="bisetigera">bisetigera</tp:taxon-name-part></tp:taxon-name></italic>); 5) telson with two lateral spines (vs five or six lateral spines in <italic><tp:taxon-name><tp:taxon-name-part taxon-name-part-type="genus" reg="Paradexamine">P.</tp:taxon-name-part><tp:taxon-name-part taxon-name-part-type="species" reg="bisetigera">bisetigera</tp:taxon-name-part></tp:taxon-name></italic>, three or four lateral spines in <italic><tp:taxon-name><tp:taxon-name-part taxon-name-part-type="genus" reg="Paradexamine">P.</tp:taxon-name-part><tp:taxon-name-part taxon-name-part-type="species" reg="tafunsaka">tafunsaka</tp:taxon-name-part></tp:taxon-name></italic>).</p><table-wrap id="T2" position="float" orientation="portrait"><label>Table 2.</label><caption><p>Morphological characters of <italic><tp:taxon-name><tp:taxon-name-part taxon-name-part-type="genus" reg="Paradexamine">Paradexamine</tp:taxon-name-part><tp:taxon-name-part taxon-name-part-type="species" reg="rotundogena">rotundogena</tp:taxon-name-part></tp:taxon-name></italic> sp. nov. and related species.</p></caption><table id="TID0ETCBG" rules="all"><tbody><tr><th rowspan="1" colspan="1">Species</th><th rowspan="2" colspan="1"><italic><tp:taxon-name><tp:taxon-name-part taxon-name-part-type="genus" reg="Paradexamine">P.</tp:taxon-name-part><tp:taxon-name-part taxon-name-part-type="species" reg="tafunsaka">tafunsaka</tp:taxon-name-part></tp:taxon-name></italic> (♀)</th><th rowspan="2" colspan="1"><italic><tp:taxon-name><tp:taxon-name-part taxon-name-part-type="genus" reg="Paradexamine">P.</tp:taxon-name-part><tp:taxon-name-part taxon-name-part-type="species" reg="bisetigera">bisetigera</tp:taxon-name-part></tp:taxon-name></italic> (♂)</th><th rowspan="2" colspan="1"><italic><tp:taxon-name><tp:taxon-name-part taxon-name-part-type="genus" reg="Paradexamine">P.</tp:taxon-name-part><tp:taxon-name-part taxon-name-part-type="species" reg="levitelson">levitelson</tp:taxon-name-part></tp:taxon-name></italic> (♀)</th><th rowspan="2" colspan="1"><italic><tp:taxon-name><tp:taxon-name-part taxon-name-part-type="genus" reg="Paradexamine">P.</tp:taxon-name-part><tp:taxon-name-part taxon-name-part-type="species" reg="rotundogena">rotundogena</tp:taxon-name-part></tp:taxon-name></italic> sp. nov. (♀)</th></tr><tr><th rowspan="1" colspan="1">Characters</th></tr><tr><td rowspan="1" colspan="1">Body length</td><td rowspan="1" colspan="1">2.7 mm</td><td rowspan="1" colspan="1">6.3 mm</td><td rowspan="1" colspan="1">3.0 mm</td><td rowspan="1" colspan="1">5.0 mm</td></tr><tr><td rowspan="1" colspan="1">Pleonites tooth formulae</td><td rowspan="1" colspan="1">3-3-3-3-0</td><td rowspan="1" colspan="1">3-3-3-3</td><td rowspan="1" colspan="1">3-3-3-3-0</td><td rowspan="1" colspan="1">3-3-3-3-0</td></tr><tr><td rowspan="1" colspan="1">Ocular lobe</td><td rowspan="1" colspan="1">round</td><td rowspan="1" colspan="1">round</td><td rowspan="1" colspan="1">round</td><td rowspan="1" colspan="1">round</td></tr><tr><td rowspan="1" colspan="1">Lower lip, corn</td><td rowspan="1" colspan="1">2 cones</td><td rowspan="1" colspan="1">2 cones</td><td rowspan="1" colspan="1">?</td><td rowspan="1" colspan="1">3 or 4 cones</td></tr><tr><td rowspan="1" colspan="1">Mandibular process</td><td rowspan="1" colspan="1">subacutely produced</td><td rowspan="1" colspan="1">subacutely produced</td><td rowspan="1" colspan="1">?</td><td rowspan="1" colspan="1">subacutely produced</td></tr><tr><td rowspan="1" colspan="1">Mandible, accessory spines</td><td rowspan="1" colspan="1">2 spines</td><td rowspan="1" colspan="1">2 or 3 spines</td><td rowspan="1" colspan="1">2 spines</td><td rowspan="1" colspan="1">2 or 3 spines</td></tr><tr><td rowspan="1" colspan="1">Maxilla 1, palp</td><td rowspan="1" colspan="1">2 apical setae</td><td rowspan="1" colspan="1">2 apical setae</td><td rowspan="1" colspan="1">6 apical setae</td><td rowspan="1" colspan="1">1 apical seta</td></tr><tr><td rowspan="1" colspan="1">Maxilla 2, inner margin of inner plate</td><td rowspan="1" colspan="1">?</td><td rowspan="1" colspan="1">3 setae</td><td rowspan="1" colspan="1">?</td><td rowspan="1" colspan="1">no seta</td></tr><tr><td rowspan="1" colspan="1">Maxilliped, inner plate</td><td rowspan="1" colspan="1">no lateral seta</td><td rowspan="1" colspan="1">no lateral seta</td><td rowspan="1" colspan="1">?</td><td rowspan="1" colspan="1">no lateral seta</td></tr><tr><td rowspan="1" colspan="1">Maxilliped, outer plate</td><td rowspan="1" colspan="1">12 conical teeth</td><td rowspan="1" colspan="1">21 conical teeth</td><td rowspan="1" colspan="1">?</td><td rowspan="1" colspan="1">15 conical teeth</td></tr><tr><td rowspan="1" colspan="1">Antenna 1, articles 1 &amp; 2 ratio</td><td rowspan="1" colspan="1">1.0 : 1.3</td><td rowspan="1" colspan="1">1.0 : 1.5</td><td rowspan="1" colspan="1">1.0 : 1.5</td><td rowspan="1" colspan="1">1.0 : 1.2</td></tr><tr><td rowspan="1" colspan="1">Gnathopod 1, interior setae of propodus</td><td rowspan="1" colspan="1">5 or 6</td><td rowspan="1" colspan="1">6</td><td rowspan="1" colspan="1">?</td><td rowspan="1" colspan="1">3</td></tr><tr><td rowspan="1" colspan="1">Gnathopod 1, palm</td><td rowspan="1" colspan="1">steeply angled</td><td rowspan="1" colspan="1">steeply angled</td><td rowspan="1" colspan="1">transverse</td><td rowspan="1" colspan="1">steeply angled</td></tr><tr><td rowspan="1" colspan="1">Gnathopod 2, carpus &amp; propodus ratio</td><td rowspan="1" colspan="1">1.0 : 1.1</td><td rowspan="1" colspan="1">1.0 : 1.3</td><td rowspan="1" colspan="1">1.0 : 1.3</td><td rowspan="1" colspan="1">1.0 : 0.7</td></tr><tr><td rowspan="1" colspan="1">Coxa 7</td><td rowspan="1" colspan="1">?</td><td rowspan="1" colspan="1">semicircular</td><td rowspan="1" colspan="1">semicircular</td><td rowspan="1" colspan="1">semicircular</td></tr><tr><td rowspan="1" colspan="1">Pereopod 7, basis</td><td rowspan="1" colspan="1">broad, regular serrations posteriorly</td><td rowspan="1" colspan="1">broad, no serrations posteriorly</td><td rowspan="1" colspan="1">broad, regular serrations posteriorly</td><td rowspan="1" colspan="1">broad, irregular serrations posteriorly</td></tr><tr><td rowspan="1" colspan="1">Telson</td><td rowspan="1" colspan="1">3 or 4 lateral spines</td><td rowspan="1" colspan="1">5 or 6 lateral spines</td><td rowspan="1" colspan="1">2 or 3 lateral spines</td><td rowspan="1" colspan="1">2 lateral spines</td></tr><tr><td rowspan="1" colspan="1">Distribution</td><td rowspan="1" colspan="1">Kosrae, Micronesia</td><td rowspan="1" colspan="1">Tomioka bay, Japan</td><td rowspan="1" colspan="1">Queensland, Australia</td><td rowspan="1" colspan="1">Korea</td></tr><tr><td rowspan="1" colspan="1">References</td><td rowspan="1" colspan="1">Myers, 1995</td><td rowspan="1" colspan="1">Hirayama, 1984</td><td rowspan="1" colspan="1">Myers &amp; LeCroy, 2009</td><td rowspan="1" colspan="1">Present study</td></tr></tbody></table></table-wrap></tp:treatment-sec><tp:treatment-sec sec-type="distribution" id="SECID0EASBG"><title>Distribution.</title><p>South Korea (Chujado Island, Geomundo Island).</p></tp:treatment-sec><tp:treatment-sec><!--Section generated to contain objects referenced in tp:taxon-treatment.--><fig id="F2" position="float" orientation="portrait"><object-id xmlns:xlink="http://www.w3.org/1999/xlink" content-type="doi" xlink:type="simple">10.3897/zookeys.1117.85644.figure2</object-id><object-id xmlns:xlink="http://www.w3.org/1999/xlink" content-type="arpha" xlink:type="simple">0E5F33CC-EF28-5E2E-95D5-266AA5908534</object-id><label>Figure 2.</label><caption><p><bold>A</bold><italic><tp:taxon-name><tp:taxon-name-part taxon-name-part-type="genus" reg="Paradexamine">Paradexamine</tp:taxon-name-part><tp:taxon-name-part taxon-name-part-type="species" reg="acuta">acuta</tp:taxon-name-part></tp:taxon-name></italic> sp. nov., adult female, habitus <bold>B</bold><italic><tp:taxon-name><tp:taxon-name-part taxon-name-part-type="genus" reg="Paradexamine">Paradexamine</tp:taxon-name-part><tp:taxon-name-part taxon-name-part-type="species" reg="rotundogena">rotundogena</tp:taxon-name-part></tp:taxon-name></italic> sp. nov., adult female, habitus. Scale bar: 1.0 mm (<bold>A, B</bold>).</p></caption><graphic xmlns:xlink="http://www.w3.org/1999/xlink" xlink:href="zookeys-1117-037_article-85644__-g002.jpg" position="float" orientation="portrait" xlink:type="simple" id="oo_725816.jpg"><uri content-type="original_file" xlink:type="simple">https://binary.pensoft.net/fig/725816</uri></graphic></fig></tp:treatment-sec></tp:taxon-treatment>
